# Supplementary material for: Kinetics of Magnesiothermic Reduction of Natural Quartz
Source: Materials (Basel). 2022 Sep 21;15(19):6535. doi: 10.3390/ma15196535 (PMC9571835; doi:10.3390/ma15196535)
Supplement: Supplementary file 1 [file materials-15-06535-s001.zip]

Archive with 1 entries (1 files):
- materials-1897882-supplementary.pdf
